# Supplementary material for: Clinical effects of probiotic or azithromycin as an adjunct to scaling and root planning in the treatment of stage III periodontitis: a pilot randomized controlled clinical trial
Source: BMC Oral Health. 2021 Jan 7;21:12. doi: 10.1186/s12903-020-01276-3 (PMC7792194; doi:10.1186/s12903-020-01276-3)
Supplement: Supplementary file 1 — Additional file 1: Patients with PPD ≥5, ≥6 and ≥7mm, in risk of progression and in need for additional therapy at baseline, 3- and 12-months follow up. [file 12903_2020_1276_MOESM1_ESM.xlsx]

## Sheet: Suppl1
Suppl1. Patients with PPD≥5, ≥6 and ≥7mm, in risk of progression and in need for additional therapy at baseline, 3- and 12- months follow up
	Baseline (a)	3 months (b)	12 months (c)	Post- hoc (Bonferroni adjustment)
Patients with PPD ≥5mm (%)
Probiotic group (n=16)	100	87.5	56.3	a >b (p=0.5000)
				a >c (p=0.0156)
Antibiotic group (n=16)	100	73.3	75	a >b (p=0.1250)
				a >c (p=0.1250)
Placebo group (n=15)	100	66.6	66.7	a >b (p=0.0625)
				a >c (p=0.0625)
p- value (inter-group)	1	0.39	0.551
Patients with PPD ≥6mm (%)
Probiotic group (n=16)	87.5	62.5	43.8	a >b (p=0.1250)
				a >c (p=0.0156)
Antibiotic group (n=16)	87.5	60	43.8	a >b (p=0.1250)
				a >c (p=0.0156)
Placebo group (n=15)	80	46.6	60	a >b (p=0.0625)
				a >c (p=0.2500)
p- value (inter-group)	0.776	0.752	0.621
Patients with PPD ≥7mm (%)
Probiotic group (n=16)	50	43.8	37.5	a >b (p=0.7055)
				a >c (p=0.6250)
Antibiotic group (n=16)	75	33.3	25	a >b (p=0.0156)
				a >c (p=0.0215)
Placebo group (n=15)	60	40	46.6	a >b (p=0.2500)
				a >c (p=0.5000)
p- value (inter-group)	0.341	0.929	0.48
Risk for disease progression
Low
Probiotic group (n=16)	31.3	62.5	62.5	a <b (p=0.1250)
				a <c (p=0.1250)
Antibiotic group (n=16)	6.3	56.3	75	a <b (p=0.0078)
				a <c (p=0.0010)
Placebo group (n=15)	26.7	73.3	73.3	a <b (p=0.0156)
				a <c (p=0.0156)
p- value (inter-group)	0.202	0.693	0.784
Moderate
Probiotic group (n=16)	18.7	18.7	25	a >b (p=1.0000)
				a >c (p=1.0000)
Antibiotic group (n=16)	18.8	25	0	a >b (p=1.0000)
				a >c (p=0.2500)
Placebo group (n=15)	6.6	6.7	0	a >b (p=1.0000)
				a >c (p=1.0000)
p- value (inter-group)	0.671	0.492	0.028
High
Probiotic group (n=16)	50	18.8	12.5	a >b (p=0.0625)
				a >c (p=0.0312)
Antibiotic group (n=16)	75	18.7	25	a >b (p=0.0039)
				a >c (p=0.0078)
Placebo group (n=15)	66.7	20	26.7	a >b (p=0.0156)
				a >c (p=0.0312)
p- value (inter-group)	0.356	1	0.671
Need for additional therapy
0 sites
Probiotic group (n=16)	0	25	50	a <b (p=0.1250)
				a <c (p=0.0078)
Antibiotic group (n=16)	6.3	31.3	31.2	a <b (p=0.1250)
				a <c (p=0.1250)
Placebo group (n=15)	0	40	40	a <b (p=0.0312)
				a <c (p=0.0312)
p- value (inter-group)	1	0.68	0.572
1-2 sites
Probiotic group (n=16)	18.8	37.5	6.3	a <b (p=0.5078)
				a <c (p=0.6250)
Antibiotic group (n=16)	0	25	31.3	a <b (p=0.1250)
				a <c (p=0.0625)
Placebo group (n=15)	13.3	26.7	33.3	a <b (p=0.6875)
				a <c (p=0.4531)
p- value (inter-group)	0.258	0.784	0.134
≥3 sites
Probiotic group (n=16)	81.2	37.5	43.7	a >b (p=0.0391)
				a >c (p=0.0312)
Antibiotic group (n=16)	93.8	43.7	37.5	a >b (p=0.0078)
				a >c (p=0.0039)
Placebo group (n=15)	86.7	33.3	26.7	a >b (p=0.0078)
				a >c (p=0.0039)
p- value (inter-group)	0.671	0.93	0.693
Note: Data presented as mean ± SD of percentages. PPD: Probing pocket depth.
Intra- group comparison by Bonferroni- corrected Mc Nemar test (p < 0.025). Statistical significant in bold
Inter- group comparison by Fisher's exact test (p < 0.05). Statistical significant in bold
